# Supplementary material for: Base excision repair and double strand break repair cooperate to modulate the formation of unrepaired double strand breaks in mouse brain
Source: Nat Commun. 2024 Sep 4;15:7726. doi: 10.1038/s41467-024-51906-5 (PMC11375129; doi:10.1038/s41467-024-51906-5)
Supplement: Supplementary file 4 — Source data [file 41467_2024_51906_MOESM4_ESM.zip]

Archive with 2 entries (2 files):
- Source File Data NCOMMS-23-38584B_7-15-24.xlsx
- Supplementary Source File data for NCOMMS-23-38584B_7-15-24.pdf
