# Supplementary material for: Base excision repair and double strand break repair cooperate to modulate the formation of unrepaired double strand breaks in mouse brain
Source: Nat Commun. 2024 Sep 4;15:7726. doi: 10.1038/s41467-024-51906-5 (PMC11375129; doi:10.1038/s41467-024-51906-5)
Supplement: Supplementary file 4 — Source data [file 41467_2024_51906_MOESM4_ESM.zip › Source File Data NCOMMS-23-38584B_7-15-24.xlsx]

## Sheet: Fig 1a-b_Rep Prot tissue
	10wks					75wks
BER	CBL	STR	CTX	HIP		CBL	STR	CTX	HIP
APE1
	1	0.687028	0.693355	0.655887		1	0.764305	0.687213	0.679337
	1	0.701189	0.631578	0.646035		1	0.559663	0.514146	0.579847
NER	CBL	STR	CTX	HIP		CBL	STR	CTX	HIP
ERCC1
	1	0.264173	0.328989	0.300115		1	0.329383	0.239844	0.2385
	1	0.318504	0.388746	0.459589		1	0.225747	0.259035	0.284942
HR	CBL	STR	CTX	HIP		CBL	STR	CTX	HIP
MRE11
	1	0.680765	0.668797	0.329344		1	0.869522	1.25041	0.732621
	1	0.771561	0.770835	0.483826		1	0.908354	1.10099	0.816947
NHEJ	CBL	STR	CTX	HIP		CBL	STR	CTX	HIP
Ku70
	1	1.05847	0.551754	0.910387		1	0.688233	0.27559	0.390336
	1	0.955651	0.835091	1.03414		1	0.613837	0.34197	0.731419
MMR	CBL	STR	CTX	HIP		CBL	STR	CTX	HIP
MSH6
	1	0.412838	0.294854	0.183969		1	0.373317	0.280478	0.338976
	1	0.323834	0.296617	0.24676		1	0.321477	0.31494	0.347977
	10 wks	Raw measurements					10 wks	Normalized intensities
BER	CBL	STR	CTX	HIP		BER	CBL	STR	CTX	HIP
APE1	4440856	3050994	3079089	2912701		APE1	1	0.687028	0.693355	0.655887
	4595262	3222148	2902268	2968702			1	0.701189	0.631578	0.646035
NER	CBL	STR	CTX	HIP		NER	CBL	STR	CTX	HIP
ERCC1	237382	62710	78096	71242		ERCC1	1	0.264173	0.328989	0.300115
	189715	60425	73751	87191			1	0.318504	0.388746	0.459589
HR	CBL	STR	CTX	HIP		HR	CBL	STR	CTX	HIP
MRE11	236710	161144	158311	77959		MRE11	1	0.680765	0.668797	0.329344
	238431	183964	183791	115359			1	0.771561	0.770835	0.483826
NHEJ	CBL	STR	CTX	HIP		NHEJ	CBL	STR	CTX	HIP
Ku70	138830	146948	76600	126389		Ku70	1	1.05847	0.551754	0.910387
	124038	118537	103583	128273			1	0.955651	0.835091	1.03414
MMR	CBL	STR	CTX	HIP		MMR	CBL	STR	CTX	HIP
MSH6	3737960	1543173	1102153	687668		MSH6	1	0.412838	0.294854	0.183969
	3614675	1170553	1072173	891959			1	0.323834	0.296617	0.24676
	75 wks	Raw measurements					75wks	Normalized intensities
BER	CBL	STR	CTX	HIP		BER	CBL	STR	CTX	HIP
APE1	3796667	2901812	2609118	2579216		APE1	1	0.764305	0.687213	0.679337
	4280384	2395571	2200744	2481967			1	0.559663	0.514146	0.579847
NER	CBL	STR	CTX	HIP		NER	CBL	STR	CTX	HIP
ERCC1	1555975	512512	373191	371100		ERCC1	1	0.329383	0.239844	0.2385
	1570320	354495	406768	447450			1	0.225747	0.259035	0.284942
HR	CBL	STR	CTX	HIP		HR	CBL	STR	CTX	HIP
MRE11	162096	140946	202687	118755		MRE11	1	0.869522	1.25041	0.732621
	158970	144401	175024	129870			1	0.908354	1.10099	0.816947
NHEJ	CBL	STR	CTX	HIP		NHEJ	CBL	STR	CTX	HIP
Ku70	125164	86142	34494	48856		Ku70	1	0.688233	0.27559	0.390336
	111080	68185	37986	81246			1	0.613837	0.34197	0.731419
MMR	CBL	STR	CTX	HIP		MMR	CBL	STR	CTX	HIP
MSH6	1838574	686371	515679	623233		MSH6	1	0.373317	0.280478	0.338976
	2033510	653726	640433	707615			1	0.321477	0.31494	0.347977

## Sheet: Fig 1c_Reg cell count
Figue 1c: Cell counts in brain regiona
cell counts/mg tissue
x10,000
	CBL	STR	HIP	CTX
	7	1.92	1.2	1.6
	6.43	4	3.11	3.34
	6.9	3.1	2	2.48

## Sheet: Fig 2e_region cell count
cell counts
		DAPI	NeuN	%	Glia	%
WT-CBL	1	90000	72300	0.803333	17700	0.196667
	2	97500	77400	0.793846	20100	0.206154
	3	94500	66600	0.704762	27900	0.295238
WT-STR	1	74250	27000	0.363636	47250	0.636364
	2	83025	32625	0.392954	50400	0.607046
	3	78300	26100	0.333333	52200	0.666667

## Sheet: Fig 6c_FM-HCR data
Data used for plotting Figure 6c
Title: BER and DSBR cooperate to regulate DSBs in mouse brain
Aris A Polyzos1, Ana Cheong2, Jung Hyun Yoo1, Lana Blagec1, Sneh M Toprani2, Zachary D Nagel2 and Cynthia T McMurray1*
	Fig. 6c: Neurons have high BER and low DSBR in the mouse brain
		Brain region	Raw % reporter expression
			HR	NHEJ	THF	A:C MMR	NER
		CBL	1.31	2.46	36.48	49.98	10.34
			0.45	5.99	24.4	29.09	13.15
			0.77	2.14	12.84	15.03	7.08
			1.1374	16.7	74.5	5.8	14
			0.87	7.21	26.6	8.09	24.5
				12.68	49.68	13.02	10.18
		STR	0.5	1.68	14.12	7.66	15.91
			1.03	1.79	17.75	10.94	4.01
			0.61	1.89	21.98	8.37	8.75
			0.99	14.34	75.09	3.2	13.03
				17.66	81.31	4.11	36.12
				3.36	34.49	3.65	18.65
		CTX	0.58	2.01	9.61	5.33	10.6
			1.17	2.3	18.03	5.28	3.79
			1.2	2.18	14.42	3.84	11.28
			2.51	11.6	98.25	4.18	13.14
			1.92	9.3	69.13	10.01	16.69
				12.16	17.3	2.01
		HIP	0.18	5.64	38.76	10.7	4.55
			0.32	2.58	26.79	4.63	5.22
			0.72	4.25	59.61	3.62	6.02
			1.62	3.94	32.87	5.79	8.93
			1.68	9.28	46.36	3.75	4.81

## Sheet: Fig 7c-d_8oxoG
	7wks					75wks
	CBL	STR	CTX	HIP		CBL	STR	CTX	HIP
	3.2	3.4	3	3.1		3.4	2.7	2.8	2.8
	4.2	3.2	3.2	3.6		3	1.9	3.3	3.4
	3.6	3.3	3.1	3.3		3.2	2.2	3	3
	3.3	3.3	2.9	3.8		3.7	2.6	2.9	2.8
	4.2	3.1	3.3	3.3		3.3	2.8	3.2	3.4
	3.7	3.2	3.1	3.5		3.5	2.7	3	3.1
	raw data
	mosue/region		abs		pg/mL			ug 8-oxodG per ug of total DNA
					calc conc			tissue = 48ug, cells = 11ug
			AVE		AVE		x axis	AVE
	young-WT-CBL#1		0.1412		1538.59		1	3.2054e-05
	young-WT-CBL#2		0.1321		2000.76		2	4.16825e-05
	young-WT-CBL#3		0.13665		1737.45		3	3.61969e-05
	young-WT-CBL#4		0.1395		1606.99		4	3.34789e-05
	young-WT-CBL#5		0.1321		2000.76		5	4.16825e-05
	young-WT-CBL#6		0.1358		1780.87		6	3.71015e-05
	young-WT-STR#1		0.1385		1650.33		5	3.43818e-05
	young-WT-STR#2		0.1414		1530.95		6	3.18948e-05
	young-WT-STR#3		0.13995		1588.26		7	3.30888e-05
	young-WT-STR#4		0.1402		1578.06		8	3.28762e-05
	young-WT-STR#5		0.1424		1493.9		9	3.1123e-05
	young-WT-STR#6		0.1413		1534.76		10	3.19742e-05
	young-WT-HIP#1		0.1431		1469.08		9	3.06058e-05
	young-WT-HIP#2		0.1372		1710.54		10	3.56362e-05
	young-WT-HIP#3		0.14015		1580.09		11	3.29185e-05
	young-WT-HIP#4		0.1348		1835.04		12	3.82299e-05
	young-WT-HIP#5		0.1399		1590.32		13	3.31317e-05
	young-WT-HIP#6		0.13735		1703.35		14	3.54865e-05
	young-WT-CTX#1		0.1442		1431.77		13	2.98285e-05
	young-WT-CTX#2		0.1408		1554.13		14	3.23776e-05
	young-WT-CTX#3		0.1425		1490.3		15	3.1048e-05
	young-WT-CTX#4		0.1452		1399.53		16	2.9157e-05
	young-WT-CTX#5		0.1406		1562.02		17	3.2542e-05
	young-WT-CTX#6		0.1429		1476.08		18	3.07517e-05
	young-HD-CBL#1		0.138		1544.38		18	3.21746e-05
	young-HD-CBL#2		0.14025		1513.11		19	3.15232e-05
	young-HD-STR#1		0.1404		1486.72		21	3.09733e-05
	young-HD-STR#2		0.140325		1499.79		22	3.12457e-05
	old-WT-CBL#1		0.1389		1632.69		1	3.40145e-05
	old-WT-CBL#2		0.1445		1421.93		2	2.96236e-05
	old-WT-CBL-#3		0.1417		1519.63		3	3.1659e-05
	old-WT-CBL-#4		0.1362		1760.15		4	3.66699e-05
	old-WT-CBL-#5		0.1395		1606.99		5	3.34789e-05
	old-WT-CBL-#6		0.13785		1679.86		6	3.4997e-05
	old-WT-STR#1		0.1493		1281.82		5	2.67046e-05
	old-WT-STR#2		0.1693		911.989		6	1.89998e-05
	old-WT-STR#3		0.1593		1065.3		7	2.21938e-05
	old-WT-STR#4		0.1499		1266.3		8	2.63812e-05
	old-WT-STR#5		0.1467		1353.93		9	2.8207e-05
	old-WT-STR#6		0.1483		1308.59		10	2.72623e-05
	old-WT-HIP#1		0.1475		1330.86		9	2.77263e-05
	old-WT-HIP#2		0.1394		1611.21		10	3.35669e-05
	old-WT-HIP#3		0.14345		1456.98		11	3.03538e-05
	old-WT-HIP#4		0.1467		1353.93		12	2.8207e-05
	old-WT-HIP#5		0.1391		1624.03		13	3.38339e-05
	old-WT-HIP#6		0.1429		1476.08		14	3.07517e-05
	old-WT-CTX#1		0.1471		1342.29		13	2.79645e-05
	old-WT-CTX#2		0.1396		1602.79		14	3.33914e-05
	old-WT-CTX#3		0.14335		1460.42		15	3.04254e-05
	old-WT-CTX#4		0.146		1374.82		16	2.86421e-05
	old-WT-CTX#5		0.1408		1554.13		17	3.23776e-05
	old-WT-CTX#6		0.1434		1458.7		18	3.03896e-05
	old-HD-CBL#1		0.1394		1615.46		18	3.36554e-05
	old-HD-CBL#2		0.141375		1533.33		19	3.19444e-05
	old-HD-STR#1		0.141		1481.38		20	3.08621e-05
	old-HD-STR#2		0.141187		1506.88		21	3.13934e-05
